# Supplementary material for: Lignin-Loaded Carbon Nanoparticles as a Promising Control Agent against Fusarium verticillioides in Maize: Physiological and Biochemical Analyses
Source: Polymers (Basel). 2023 Feb 27;15(5):1193. doi: 10.3390/polym15051193 (PMC10007435; doi:10.3390/polym15051193)
Supplement: Supplementary file 1 [file polymers-15-01193-s001.zip]

Archive with 1 entries (1 files):
- polymers-2199864-supplementary.pdf
